# Supplementary material for: Clinical data on rare case of spontaneous disappearance of intracranial Aneurysm
Source: Data Brief. 2020 Jun 18;31:105874. doi: 10.1016/j.dib.2020.105874 (PMC7316999; doi:10.1016/j.dib.2020.105874)
Supplement: Supplementary file 1 [file mmc1.xml]

<?xml version="1.0" encoding="utf-8" standalone="no"?>
<data>
  <datasets>
    <author>yokoya@ks.kyorin-u.ac.jp</author>
    <type>1</type>
    <dataset>
      <name>spontaneous disappearance of Aneurysm</name>
      <caption />
      <description>Spontaneous disappearance of an unruptured non-giant aneurysm of the anterior circulation is very rare. We identified a saccular cerebral aneurysm, which disappeared spontaneously and was followed up for 12 years. The present data describes the relevant magnetic resonance angiography data of the patient.</description>
      <filetype>
        <name />
      </filetype>
      <filesize />
      <source>0</source>
      <sourcename>Original Data</sourcename>
      <access>
        <type>1</type>
        <name>Data available in data repository</name>
        <reponame>Mendeley Data</reponame>
        <PersistentId>10.17632/3rsmrpfssy.1 </PersistentId>
        <deeplinkurl>https://data.mendeley.com/datasets/3rsmrpfssy/1</deeplinkurl>
      </access>
    </dataset>
    <dataset>
      <name>spontaneous disappearance of Aneurysm</name>
      <caption />
      <description>Spontaneous disappearance of an unruptured non-giant aneurysm of the anterior circulation is very rare. We identified a saccular cerebral aneurysm, which disappeared spontaneously and was followed up for 12 years. The present data describes the relevant magnetic resonance angiography data of the patient.</description>
      <filetype>
        <name />
      </filetype>
      <filesize />
      <source>0</source>
      <sourcename>Original Data</sourcename>
      <access>
        <type>1</type>
        <name>Data available in data repository</name>
        <reponame>Mendeley Data</reponame>
        <PersistentId>Mendeley Data, V2, doi: 10.17632/3rsmrpfssy.2</PersistentId>
        <deeplinkurl>http://dx.doi.org/10.17632/3rsmrpfssy.2</deeplinkurl>
      </access>
    </dataset>
  </datasets>
</data>
